# Supplementary material for: An Open-Source Pipeline for Processing Direct Infusion Mass Spectrometry Data of the Human Plasma Metabolome
Source: Metabolites. 2022 Aug 21;12(8):768. doi: 10.3390/metabo12080768 (PMC9415960; doi:10.3390/metabo12080768)
Supplement: Supplementary file 1 [file metabolites-12-00768-s001.zip › Table S1.xlsx]

## Sheet: Лист1
Table S1. Software programs, functions and modules for processing metabolomic data obtained by DIMS. Parameters of executions, input and output formats.
Name*	Purpose	Launching Parameters	Type of Input Data	Type of Output Data
combineSpectra (MSnbase)	Computing the consensus mass-spectrum	m/z tolerance = 0.001;	.d-folders	mzML-files
		intensityFun = max
MALDIquant:: smoothIntensities	Smoothing Intinsities in mass-spectra	method = SavitzkiyGolay; halfWindowSize = 4	MassSpectrum (R Object)	MassSpectrum (R Object)
MALDIquant:: detectPeaks	Peak picking in mass-spectra	method = MAD; halfWindowSize = 3	MassSpectrum (R Object)	MassPeaks (R Object)
MALDIquant:: alignSpectra	Alignment of mass-spectra	halfWindowSize = 3; noiseMethod= MAD; SNR = 1; tolerance = 0.001; warpingMethod = lowess	MassSpectrum (R Object)	MassSpectrum (R Object)
MetaboAnalystR::Mummichog	Prediction of metabolic networks	data.type = «mass_all»; anal.type = "mummichog"; msModeOpt = "positive"; add.vec = "M [1+]","M+H [1+]","M+2H [2+]","M+3H [3+]","M+Na [1+]","M+H+Na [2+]","M+K [1+]"	mSetObj (R Object)	.csv-file
MSEA	Metabolite Set Enrichment Analysis	“Over Representation Analysis”, Input type = KeGG ID, Feature Type = Metabolites, Metabolite set library = SMPDB**	List of metabolites KeGG IDs	List of metabolic pathways
Pathway Analysis	Mapping on Metabolic Pathways	“Compound List”, Input Type = KeGG ID, Pathway library = Homo sapiens (KeGG)**	List of metabolites KeGG IDs	List of metabolic pathways
*MALDIquant - R package for MALDI mass-spectra processing; MSnbase - R package for working with .mzML, .mzXML, ,netCDF files; MetaboAnalyst 5.0 – web-platform for processing, analysis and visualization of metabolomic data from NMR and MS platforms; Mummichog – MetaboAnalystR module for predicting metabolic networks, MSconvert – the part of ProteoWizard tools for converting mass-spectra into mzML-…
** In concordance with a publication [Lokhov PG, Balashova EE, Trifonova OP, Maslov DL, Ponomarenko EA, Archakov AI. Mass Spectrometry-Based Metabolomics Analysis of Obese Patients' Blood Plasma. Int J Mol Sci. 2020 Jan 15;21(2):568]
