# Supplementary material for: An Open-Source Pipeline for Processing Direct Infusion Mass Spectrometry Data of the Human Plasma Metabolome
Source: Metabolites. 2022 Aug 21;12(8):768. doi: 10.3390/metabo12080768 (PMC9415960; doi:10.3390/metabo12080768)
Supplement: Supplementary file 1 [file metabolites-12-00768-s001.zip › Table S2.xlsx]

## Sheet: Лист1
Table S2. Wilcoxon rank-sum test with Statistical Analysis (one-factor) on MetaboAnalyst 5.0 web-platform. MetaboAnalyst output was filtered with p-value < 0.05. KeGG IDs were annotated after comparison of normal group vs. groups with all stages of obesity, and normal group vs. group with stage 3 of obesity.
#	m/z	Norm vs. all stages of obesity		Norm vs. stage 3 of obesity
		p.value	KeGG ID	p.value	KeGG ID
1	639.49886	2.0737e-09	NA	3.2199e-07	NA
2	641.51443	2.7872e-09	NA	1.8129e-07	NA
3	642.51808	2.907e-09	NA	2.9696e-07	NA
4	615.49742	8.1947e-09	G00108	7.6834e-08	G00108
5	616.50029	8.7846e-09	NA	1.6787e-07	NA
6	655.47533	1.3149e-06	NA	0.00025223	NA
7	657.48752	1.6487e-06	NA	9.5806e-05	NA
8	745.58009	1.9582e-06	NA	9.1646e-09	NA
9	744.57846	4.8421e-06	NA	3.1494e-08	NA
10	733.61841	5.2025e-06	NA	0.0028959	NA
11	289.66162	7.3989e-06	NA	3.4901e-07	NA
12	288.653	1.0198e-05	NA	1.5331e-07	NA
13	742.57325	1.0423e-05	NA	6.1965e-08	NA
14	643.52866	1.314e-05	NA	0.00025035	NA
15	618.51643	1.8568e-05	NA	1.7118e-06	NA
16	789.61934	1.9712e-05	NA	9.9668e-05	NA
17	279.64765	2.1622e-05	NA	2.9696e-07	NA
18	617.51323	2.593e-05	NA	5.2745e-06	NA
19	644.53304	3.4128e-05	NA	0.00023757	NA
20	730.53964	3.7736e-05	NA	0.00027759	NA
21	877.72306	5.6542e-05	NA	7.5068e-05	NA
22	788.61412	5.8223e-05	NA	4.9977e-05	NA
23	234.98261	6.4719e-05	NA	0.0064308	NA
24	773.59185	6.9339e-05	NA	4.0957e-07	NA
25	504.34449	7.2152e-05	NA	5.8981e-07	NA
26	659.50253	9.2458e-05	NA	0.001961	NA
27	746.59525	0.00010964	NA	2.523e-07	NA
28	391.77435	0.00011278	NA	0.00032429	NA
29	413.78427	0.00011278	NA	0.0062024	NA
30	405.77663	0.00013348	NA	0.00039735	NA
31	772.5878	0.00014513	NA	1.3004e-06	NA
32	778.54504	0.00014513	NA	0.0023317	NA
33	743.57281	0.0002252	NA	3.2876e-05	NA
34	421.78384	0.00030258	NA	0.0090525	NA
35	879.73993	0.00031073	NA	3.9399e-05	NA
36	179.00619	0.00032552	C00295	0.009425	С00295
37	792.06176	0.00046046	NA	0.007509	NA
38	348.92246	0.00049754	NA	2.136e-05	NA
39	779.54757	0.00051051	NA	0.017741	NA
40	788.67543	0.00056922	NA	0.026051	NA
41	631.47121	0.00066487	NA	0.0025107	NA
42	729.52721	0.00073143	NA	0.0077034	NA
43	542.32419	0.00091123	NA	2.7377e-07	NA
44	390.77057	0.0010558	NA	0.00030806	NA
45	412.77855	0.0011085	NA	0.014436	NA
46	786.6036	0.0011358	NA	8.414e-05	NA
47	787.60732	0.0011358	NA	7.9484e-05	NA
48	543.32746	0.0014446	NA	4.4345e-07	NA
49	794.56995	0.0014482	NA	0.0048861	NA
50	354.27096	0.0014785	NA	0.00060251	NA
51	213.005	0.0014794	NA	0.020975	NA
52	895.7185	0.0014794	NA	0.00039735	NA
53	179.02512	0.0014988	C00455	0.039673	NA
54	382.30206	0.0015041	NA	0.00053078	NA
55	770.59044	0.001515	NA	5.7971e-06	NA
56	290.66905	0.0016265	NA	0.0016443	NA
57	555.92068	0.0016654	NA	0.017741	NA
58	148.05912	0.0018919	C00025	0.0010375	C00025
59	414.77969	0.00247	NA	0.0031348	NA
60	149.02271	0.0025851	NA	0.041861	NA
61	785.58968	0.0025851	NA	0.0014379	NA
62	150.97767	0.0026444	NA	0.0013137	NA
63	764.56795	0.0026444	NA	4.0957e-07	NA
64	381.29853	0.002705	NA	0.00015499	NA
65	518.88923	0.002942	NA	0.010584	NA
66	779.05685	0.0029603	NA	0.020975	NA
67	353.2675	0.003096	NA	0.00056247	NA
68	765.57081	0.003096	NA	1.5083e-06	NA
69	404.78188	0.0033846	NA	0.0020483	NA
70	270.97802	0.0036168	NA	0.0015727	NA
71	755.59687	0.0036615	NA	0.034599	NA
72	471.30081	0.0038588	NA	1.0422e-05	NA
73	132.0761	0.0038636	C00300	0.019626	NA
74	778.04902	0.0039492	NA	0.0041774	NA
75	633.48335	0.0042	NA	0.017944	NA
76	135.00362	0.0043089	NA	0.0062024	NA
77	850.67393	0.0049377	NA	0.0021364	NA
78	420.7773	0.005119	NA	0.0090525	NA
79	619.52764	0.0052779	NA	0.00011438	NA
80	522.35528	0.0053419	NA	8.1157e-06	NA
81	286.95	0.0055735	NA	0.00053556	NA
82	328.23243	0.0055735	NA	0.033867	NA
83	760.48567	0.0055792	NA	0.00019061	NA
84	648.56497	0.0058556	G00029	0.00080336	G00029
85	757.55783	0.0061928	NA	0.0020483	NA
86	397.27559	0.0064572	NA	0.0033377	NA
87	773.65731	0.0064574	NA	0.0049032	NA
88	327.22876	0.0068734	C00219	0.036008	NA
89	766.57469	0.0070173	NA	2.523e-07	NA
90	740.55742	0.0073133	NA	0.014947	NA
91	795.5764	0.0073133	NA	0.0034059	NA
92	792.57833	0.0076204	NA	0.0011456	NA
93	520.33938	0.0086123	NA	2.3353e-06	NA
94	604.30232	0.0088007	NA	0.00010202	NA
95	421.282	0.0093341	NA	0.0050796	NA
96	558.29941	0.0093354	NA	3.0936e-05	NA
