# Supplementary material for: An Open-Source Pipeline for Processing Direct Infusion Mass Spectrometry Data of the Human Plasma Metabolome
Source: Metabolites. 2022 Aug 21;12(8):768. doi: 10.3390/metabo12080768 (PMC9415960; doi:10.3390/metabo12080768)
Supplement: Supplementary file 1 [file metabolites-12-00768-s001.zip › Table S3.xlsx]

## Sheet: Лист1
Table S3. The list with significant (p-value < 0.01) annotated m/z from Mummichog output in two comparison cases such as Normal vs. All Stages of Obesity and Normal vs. Stage 3 of Obesity.
#	m/z	KeGG ID	Metabolite Name	P-value*
				(a)Normal vs.All Stages of Obesity	(b)Normal vs.Stage 3 of Obesity
1	615.49742	G00108	(Gal)1 (Glc)1 (Neu5Ac)1 (Cer)1	8.1947e-09	7e-06
2	179.00619	C00295	Orotic acid	0.00032552	0.009425
3	132.10289	C00407	L-Isoleucine	0.0005802	NA
4	C00123	L-Leucine	0.0005802	NA
5	179.02512	C00455	Nicotinamide ribotide	0.0014988	NA
6	148.05912	C00025	L-Glutamic acid	0.0018919	0.0010375
7		C05938	L-4-Hydroxyglutamate semialdehyde	0.0018919	0.0010375
8		C00217	D-Glutamic acid	0.0018919	0.0010375
9		C19604	7,12-Dimethylbenz[a]anthracene5,6-oxide	0.0018919	0.0010375
10		C19561	7-Hydroxymethyl-12-methylbenz[a]anthracene	0.0018919	0.0010375
11		C19489	1a,11b-Dihydro-4,9-dimethylbenz[a]anthra[3,4-b]oxirene	0.0018919	0.0010375
12	132.0761	C00300	Creatine	0.0038636	NA
13	648.56497	G00029	(GalNAc)1 (GlcNAc)2 (Ser/Thr)1	0.0058556	0.00080336
14	327.22876	C00219	Arachidonic acid	0.0068734	NA
15	169.05533	C00921	7,8-Dihydropteroic acid	0.0097182	NA
*Assessment of the p-value. The groups for Statistical Analysis: (a) norm (20 samples) against both overweight and obesity (80 samples), (b) norm in comparison with the hardest stage of obesity, the third stage (20 samples).
